# Supplementary material for: Comparative Efficacy of Chimeric Porcine Circovirus (PCV) Vaccines against Experimental Heterologous PCV2d Challenges
Source: Vet Sci. 2023 Jan 21;10(2):80. doi: 10.3390/vetsci10020080 (PMC9959253; doi:10.3390/vetsci10020080)
Supplement: Supplementary file 1 [file vetsci-10-00080-s001.zip]

Archive with 1 entries (1 files):
- vetsci-2115079-supplementary.pdf
